# Supplementary material for: How Microsolvation Affects the Balance of Atomic Level Mechanism in Substitution and Elimination Reactions: Insights into the Role of Solvent Molecules in Inducing Mechanistic Transitions
Source: Molecules. 2025 Jan 23;30(3):496. doi: 10.3390/molecules30030496 (PMC11819716; doi:10.3390/molecules30030496)
Supplement: Supplementary file 1 [file molecules-30-00496-s001.zip]

Archive with 10 entries (10 files):
- Animation S1.avi
- Animation S2.avi
- Animation S3.avi
- Animation S4.avi
- Animation S5.avi
- Animation S6.avi
- Animation S7.avi
- Animation S8.avi
- Cartesian Coordinates.pdf
- Supplementary Materials.pdf
